# Supplementary material for: Neoadjuvant anti-OX40 (MEDI6469) therapy in patients with head and neck squamous cell carcinoma activates and expands antigen-specific tumor-infiltrating T cells
Source: Nat Commun. 2021 Feb 16;12:1047. doi: 10.1038/s41467-021-21383-1 (PMC7886909; doi:10.1038/s41467-021-21383-1)
Supplement: Supplementary file 6 — Supplementary Data 3 [file 41467_2021_21383_MOESM6_ESM.xlsx]

## Sheet: GEE (Supp. Fig 1a)
Supplementary Table for supp. Figure 1. Generalized estimating equation (GEE) model with exchangeable correlation structure for the trend of the biomarkers over time.
A. Original scale
	Estimate	Lower 95% CI	Upper 95% CI	p-value
CD4+
Time	-0.153042	-2.78207	2.47599	0.909161
CD8+
Time	0.256315	-1.82507	2.3377	0.809271
Treg
Time	-0.1407	-0.773925	0.492524	0.663196
CD4_Ki67
Time	-0.123187	-0.8267	0.580326	0.731447
TCM_Ki67
Time	0.139077	-0.643485	0.921639	0.727592
TEM_Ki67
Time	-0.0970666	-1.1364	0.94227	0.854759
Foxp3_Ki67
Time	-0.621263	-2.49564	1.25311	0.515922
TCM_EMRAneg
Time	0.871986	-3.58553	5.32951	0.70141
TEM_EMRApos
Time	-0.341917	-4.40704	3.72321	0.869058
B. Original scale
	Estimate	Lower 95% CI	Upper 95% CI	p-value
CD4+
Time	-0.091606	-2.56246	2.37925	0.942072
D8
D12	7.38218	-0.887572	15.6519	0.0801808
D19	12.9156	5.47285	20.3584	0.00067081
CD8+
Time	0.194205	-1.75208	2.14049	0.844945
D8
D12	-10.713	-17.0682	-4.35781	<0.001
D19	-10.8906	-16.6008	-5.1804	<0.001
Treg
Time	-0.157282	-0.704739	0.390175	0.573367
D8
D12	-2.39705	-4.31293	-0.481166	0.0141968
D19	-3.21615	-5.24505	-1.18726	0.00189034
CD4_Ki67
Time	-0.123628	-0.815506	0.56825	0.726172
D8
D12	-0.29261	-2.6064	2.02118	0.804236
D19	0.0670142	-2.04867	2.1827	0.950497
TCM_Ki67
Time	0.156965	-0.648563	0.962494	0.702517
D8
D12	2.59592	0.360029	4.83182	0.0228697
D19	3.46299	0.799926	6.12605	0.0108112
TEM_Ki67
Time	-0.00711363	-1.04712	1.03289	0.989304
D8
D12	0.939185	-1.16829	3.04666	0.382411
D19	5.20045	-0.75958	11.1605	0.0872277
Foxp3_Ki67
Time	-0.643394	-2.31004	1.02325	0.449264
D8
D12	-5.69349	-11.2369	-0.150054	0.0441089
D19	-2.62982	-8.38574	3.1261	0.370517
TCM_EMRAneg
Time	0.890433	-3.27262	5.05348	0.675053
D8
D12	10.9033	-4.16158	25.9682	0.156026
D19	-1.91325	-16.7002	12.8737	0.799804
TEM_EMRApos
Time	-0.454772	-4.05468	3.14514	0.804441
D8
D12	-14.4809	-24.5421	-4.41974	0.00478741
D19	-23.1115	-32.4828	-13.7401	<0.001
C. FC
	Estimate	Lower 95% CI	Upper 95% CI	p-value
CD4+
Time	0.00123127	-0.0142532	0.0167157	0.876149
CD8+
Time	0.00441813	-0.0238384	0.0326746	0.759253
Treg
Time	-0.0213251	-0.0695214	0.0268713	0.385818
CD4_Ki67
Time	-0.0570125	-0.424182	0.310157	0.760869
TCM_Ki67
Time	0.104216	-0.160673	0.369105	0.44063
TEM_Ki67
Time	-0.104231	-0.547104	0.338642	0.64459
Foxp3_Ki67
Time	0.0343257	-0.136902	0.205553	0.69438
TCM_EMRAneg
Time	0.0139979	-0.0426305	0.0706262	0.628039
TEM_EMRApos
Time	0.0680733	-0.0445884	0.180735	0.2363
D. FC
	Estimate	Lower 95% CI	Upper 95% CI	p-value
CD4+
Time	0.00121373	-0.0143379	0.0167653	0.878423
D8	(Reference)
D12	0.00162658	-0.0752774	0.0785306	0.966933
D19	-0.006179	-0.0789973	0.0666393	0.867908
CD8+
Time	0.00445609	-0.0238152	0.0327274	0.757372
D8	(Reference)
D12	-0.000268388	-0.135524	0.134988	0.996897
D19	0.0112004	-0.135018	0.157419	0.880657
Treg
Time	-0.020833	-0.0688827	0.0272167	0.395435
D8	(Reference)
D12	0.00307272	-0.144882	0.151028	0.967531
D19	0.140811	-0.0237179	0.30534	0.0934539
CD4_Ki67
Time	-0.0535844	-0.440368	0.333199	0.785979
D8
D12	1.42371	0.280141	2.56728	0.0146814
D19	0.046166	-0.544658	0.63699	0.878279
TCM_Ki67
Time	0.107959	-0.163199	0.379116	0.435182
D8
D12	0.493513	-0.252548	1.23957	0.194795
D19	0.757513	-0.357316	1.87234	0.182927
TEM_Ki67
Time	-0.096029	-0.557385	0.365327	0.6833
D8
D12	1.17383	-0.224031	2.5717	0.0997891
D19	1.10008	-0.315694	2.51585	0.12777
Foxp3_Ki67
Time	0.0343604	-0.139001	0.207722	0.697665
D8
D12	0.282142	-0.126144	0.690428	0.175596
D19	-0.178013	-0.481222	0.125195	0.249849
TCM_EMRAneg
Time	0.0142262	-0.0419953	0.0704478	0.619926
D8
D12	0.00603747	-0.111598	0.123673	0.919873
D19	0.0622704	-0.172069	0.29661	0.602488
TEM_EMRApos
Time	0.0696701	-0.0395857	0.178926	0.211354
D8
D12	0.0347327	-0.160485	0.229951	0.727301
D19	0.440447	-0.0885784	0.969473	0.102717

## Sheet: Post vs Pre (Supp. Fig 1a)
	Mean Density (SD)		Mean Difference (95% CI)	p-value*	p-value^	Mean FC (95% CI)	p-value**
Supp. Figure 1	Pre	Post
CD4+
All (n=16)	66.21 ( 10.78 )	64.63 ( 14.8 )	-1.58 ( -6.27 3.1 )	0.482913	0.820892	0.96 ( 0.88 1.05 )	0.330697
D8 (n=3)	59.27 ( 11.83 )	52.27 ( 15.71 )	-7 ( -38.39 24.39 )	0.438519	0.75	0.87 ( 0.49 1.54 )	0.405054
D12 (n=9)	66.16 ( 11.6 )	65.83 ( 16.02 )	-0.32 ( -7.39 6.75 )	0.918898	1	0.98 ( 0.86 1.11 )	0.69547
D19 (n=4)	71.55 ( 6.56 )	71.2 ( 5.58 )	-0.35 ( -7.14 6.44 )	0.880087	0.875	1 ( 0.91 1.1 )	0.905773
CD8+
All (n=16)	23.42 ( 8.32 )	25.6 ( 13.11 )	2.18 ( -1.55 5.91 )	0.232332	0.596588	1.03 ( 0.91 1.17 )	0.578068
D8 (n=3)	32.23 ( 7.87 )	39.2 ( 12.82 )	6.97 ( -17.28 31.22 )	0.341898	0.5	1.19 ( 0.6 2.37 )	0.396347
D12 (n=9)	21.11 ( 8.34 )	22.55 ( 13.57 )	1.44 ( -3.95 6.83 )	0.554833	1	1 ( 0.83 1.21 )	0.993628
D19 (n=4)	22 ( 4.82 )	22.25 ( 5.57 )	0.25 ( -7.05 7.55 )	0.920062	1	1 ( 0.73 1.37 )	0.985195
Treg
All (n=16)	6.32 ( 2.43 )	7.33 ( 2.67 )	1.01 ( 0.1 1.92 )	0.0321139	0.0576782	1.17 ( 1.01 1.35 )	0.0387221
D8 (n=3)	8.22 ( 1.81 )	7.26 ( 2.53 )	-0.96 ( -2.77 0.85 )	0.14961	0.25	0.86 ( 0.62 1.2 )	0.193785
D12 (n=9)	6.39 ( 2.62 )	7.57 ( 2.97 )	1.18 ( -0.05 2.42 )	0.0584943	0.0976562	1.19 ( 0.96 1.46 )	0.0961933
D19 (n=4)	4.74 ( 1.45 )	6.83 ( 2.67 )	2.09 ( -0.04 4.23 )	0.0524556	0.125	1.41 ( 1.13 1.76 )	0.0162749
CD4_Ki67
All (n=16)	2.52 ( 1.17 )	9.51 ( 6.23 )	6.99 ( 3.62 10.36 )	<0.001	<0.001	3.64 ( 2.4 5.54 )	<0.001
D8 (n=3)	3.29 ( 0.95 )	5.17 ( 3.39 )	1.88 ( -4.63 8.39 )	0.340586	0.25	1.41 ( 0.54 3.69 )	0.267226
D12 (n=9)	1.89 ( 0.86 )	10.93 ( 7.69 )	9.04 ( 3.18 14.89 )	0.00741996	0.00390625	5.47 ( 3.09 9.68 )	<0.001
D19 (n=4)	3.34 ( 1.24 )	9.56 ( 1.94 )	6.21 ( 4.46 7.97 )	0.00149149	0.125	2.97 ( 2.01 4.38 )	0.00296651
TCM_Ki67
All (n=16)	2.99 ( 1.39 )	10.2 ( 7.46 )	7.21 ( 3.29 11.13 )	0.00136584	<0.001	2.84 ( 1.89 4.26 )	<0.001
D8 (n=3)	2.42 ( 1.47 )	2.65 ( 1.7 )	0.23 ( -0.82 1.28 )	0.446973	0.5	1.08 ( 0.61 1.89 )	0.635075
D12 (n=9)	3.02 ( 1.46 )	11.3 ( 8.21 )	8.28 ( 2.06 14.5 )	0.0153744	0.0078125	3.36 ( 2 5.65 )	0.000661992
D19 (n=4)	3.34 ( 1.4 )	13.38 ( 4.73 )	10.04 ( 0.88 19.2 )	0.0397803	0.125	4.04 ( 1.36 11.95 )	0.0264339
TEM_Ki67
All (n=16)	2.29 ( 1.45 )	10.9 ( 11.02 )	8.61 ( 3.19 14.03 )	0.00406488	<0.001	including zero value
D8 (n=3)	2.41 ( 1 )	2.78 ( 0.71 )	0.37 ( -1.74 2.48 )	0.528946	0.75	1.19 ( 0.56 2.53 )	0.420913
D12 (n=9)	1.95 ( 1.51 )	9.19 ( 4.97 )	7.23 ( 3.81 10.66 )	0.0012442	0.00390625	including zero value
D19 (n=4)	2.97 ( 1.68 )	20.85 ( 18.27 )	17.88 ( -8.51 44.27 )	0.119978	0.125	5.58 ( 2.74 11.36 )	0.00455136
Foxp3_Ki67
All (n=16)	13.54 ( 6.44 )	22.68 ( 9.56 )	9.14 ( 3.22 15.06 )	0.00494872	0.00971334	1.75 ( 1.27 2.42 )	0.00219369
D8 (n=3)	15.57 ( 3.94 )	19.7 ( 6.22 )	4.13 ( -1.63 9.89 )	0.0907879	0.25	1.25 ( 1.08 1.45 )	0.0230133
D12 (n=9)	11.66 ( 7.73 )	24.02 ( 10.35 )	12.37 ( 2.93 21.8 )	0.0165002	0.0273438	2.28 ( 1.41 3.68 )	0.00417319
D19 (n=4)	16.27 ( 3.62 )	21.9 ( 11.44 )	5.62 ( -13.1 24.35 )	0.409652	0.461451	1.24 ( 0.5 3.1 )	0.501461
TCM_EMRAneg
All (n=16)	42.42 ( 19.49 )	40.26 ( 20.54 )	-2.16 ( -6.72 2.4 )	0.329478	0.32251	0.92 ( 0.79 1.08 )	0.27852
D8 (n=3)	37.67 ( 30.05 )	40.6 ( 28.87 )	2.93 ( -11.41 17.28 )	0.471679	1	1.09 ( 0.69 1.72 )	0.491167
D12 (n=9)	47.07 ( 19.91 )	44.44 ( 21.79 )	-2.62 ( -7.73 2.48 )	0.27012	0.359375	0.91 ( 0.75 1.09 )	0.261614
D19 (n=4)	35.52 ( 9.51 )	30.6 ( 10.46 )	-4.93 ( -26.83 16.98 )	0.526004	0.375	0.84 ( 0.4 1.75 )	0.494696
TEM_EMRApos
All (n=16)	25.45 ( 19.4 )	29 ( 18.84 )	3.55 ( -0.18 7.28 )	0.0605813	0.0289917	1.23 ( 0.97 1.55 )	0.0775367
D8 (n=3)	39.07 ( 18.75 )	41.9 ( 18.37 )	2.83 ( -5.01 10.67 )	0.260254	0.5	1.09 ( 0.9 1.32 )	0.19527
D12 (n=9)	25.48 ( 20.98 )	28.55 ( 20.38 )	3.07 ( -3.54 9.68 )	0.315676	0.164062	1.2 ( 0.88 1.63 )	0.204257
D19 (n=4)	15.16 ( 12.16 )	20.33 ( 13.22 )	5.17 ( -4.42 14.77 )	0.184695	0.25	1.41 ( 0.47 4.19 )	0.390593
*paired t-test on original scale
^Wilcoxon signed-rank test
**paired t-test on log-transformed scale

## Sheet: Post vs Pre (Fig 2a)
	Mean Density (SD)		Mean Difference (95% CI)	p-value*	p-value^	Mean FC (95% CI)	p-value**
Figure 2a	Pre	Post
CD4
All (n=16)	65.09 ( 12.16 )	68.89 ( 16.2 )	3.8 ( -2.89 10.49 )	0.244876	0.211426	1.04 ( 0.94 1.16 )	0.389778
D8 (n=3)	66.47 ( 4.35 )	76.2 ( 10.7 )	9.73 ( -6.05 25.52 )	0.117507	0.25	1.14 ( 0.94 1.38 )	0.0950614
D12 (n=9)	70.49 ( 12.06 )	71.47 ( 18.19 )	0.98 ( -9.84 11.79 )	0.84006	0.820312	0.99 ( 0.84 1.17 )	0.912037
D19 (n=4)	51.9 ( 4.18 )	57.6 ( 10.5 )	5.7 ( -15.04 26.44 )	0.446128	0.625	1.1 ( 0.76 1.59 )	0.477461
CD8
All (n=16)	27.14 ( 11.99 )	24.64 ( 15.26 )	-2.51 ( -8.3 3.29 )	0.371136	0.32251	0.83 ( 0.63 1.09 )	0.161454
D8 (n=3)	26.03 ( 4.02 )	17.39 ( 11.32 )	-8.64 ( -26.85 9.57 )	0.178042	0.25	0.57 ( 0.14 2.37 )	0.23409
D12 (n=9)	22.12 ( 12.46 )	22.81 ( 17.61 )	0.69 ( -8.03 9.42 )	0.859594	1	0.92 ( 0.59 1.42 )	0.663166
D19 (n=4)	39.27 ( 4.61 )	34.17 ( 8.26 )	-5.1 ( -23.56 13.36 )	0.443963	0.625	0.86 ( 0.51 1.43 )	0.40716
Treg
All (n=16)	36.09 ( 11.86 )	32.12 ( 12.77 )	-3.18 ( -11.3 4.94 )	0.414939	0.488708	0.88 ( 0.67 1.17 )	0.354052
D8 (n=3)	42.33 ( 10.51 )	28.5 ( 14.9 )	-13.83 ( -59.86 32.19 )	0.325155	0.5	0.61 ( 0.1 3.81 )	0.367215
D12 (n=9)	33.08 ( 13.64 )	33.46 ( 13.39 )	2.01 ( -6.85 10.88 )	0.607965	0.84375	1.06 ( 0.83 1.37 )	0.589997
D19 (n=4)	37.42 ( 9.08 )	31.85 ( 13.06 )	-5.58 ( -33.98 22.83 )	0.576533	0.625	0.8 ( 0.31 2.1 )	0.522854
*paired t-test on original scale
^Wilcoxon signed-rank test
**paired t-test on log-transformed scale

## Sheet: Post vs Pre (Fig 2d)
	Mean Density (SD)		Mean Difference (95% CI)	p-value*	p-value^	Mean FC (95% CI)	p-value**
Figure 2d	Pre	Post
CD39+CD4+
All (n=16)	20.31 ( 13.15 )	27.19 ( 20.33 )	6.88 ( -0.6 14.36 )	0.0687207	0.0570833	1.14 ( 0.74 1.74 )	0.536403
D8 (n=3)	23.82 ( 15.52 )	23.62 ( 16.59 )	-0.2 ( -51.86 51.46 )	0.988344	1	1.08 ( 0.07 16.64 )	0.917089
D12 (n=9)	18.47 ( 9.92 )	26.44 ( 17.68 )	7.96 ( -2.06 17.99 )	0.104214	0.141482	1.27 ( 0.81 1.99 )	0.257793
D19 (n=4)	21.8 ( 20.41 )	31.55 ( 31.78 )	9.75 ( -11.52 31.03 )	0.240721	0.375	0.92 ( 0.14 6.07 )	0.897747
CD39+CD103+CD8
All (n=16)	32.04 ( 24.21 )	36.76 ( 26.62 )	4.72 ( -8.73 18.18 )	0.465884	0.596588
D8 (n=3)	45.3 ( 29.43 )	35.98 ( 26.25 )	-9.32 ( -61.33 42.7 )	0.521471	0.5
D12 (n=9)	28.5 ( 19.47 )	35.71 ( 28.09 )	7.21 ( -15.15 29.58 )	0.478153	0.496094
D19 (n=4)	30.04 ( 33.51 )	39.7 ( 31.04 )	9.65 ( -21.86 41.17 )	0.401583	0.625
*paired t-test on original scale
^Wilcoxon signed-rank test
**paired t-test on log-transformed scale

## Sheet: Post vs Pre (Fig 2e)
	Mean Density (SD)		Mean Difference (95% CI)	p-value*	p-value^	Mean FC (95% CI)	p-value**
Figure 2e	Pre	Post
CD4posKi67pos
All (n=16)	7.94 ( 4.89 )	12.12 ( 6.45 )	4.18 ( 1.3 7.06 )	0.00741753	0.00762939	1.5 ( 1.08 2.1 )	0.0190956
D8 (n=3)	10.52 ( 2.62 )	14.77 ( 1.45 )	4.25 ( -5.34 13.84 )	0.197014	0.5	1.43 ( 0.64 3.16 )	0.194941
D12 (n=9)	5.53 ( 2 )	10.39 ( 5.92 )	4.86 ( -0.17 9.88 )	0.0565668	0.0742188	1.71 ( 0.97 3.03 )	0.0601887
D19 (n=4)	11.44 ( 7.99 )	14.05 ( 9.59 )	2.61 ( -4.03 9.26 )	0.299577	0.25	1.17 ( 0.51 2.65 )	0.593761
CD39-CD103-Ki67+CD8
All (n=16)	4.43 ( 3.78 )	3.61 ( 2.1 )	-0.82 ( -3.23 1.59 )	0.481132	1	0.91 ( 0.55 1.5 )	0.699029
D8 (n=3)	3.09 ( 1.15 )	2.53 ( 0.51 )	-0.57 ( -2.39 1.26 )	0.313051	0.5	0.84 ( 0.52 1.36 )	0.260716
D12 (n=9)	4.18 ( 4.39 )	2.94 ( 1 )	-1.23 ( -4.76 2.29 )	0.443191	0.910156	0.93 ( 0.45 1.89 )	0.808174
D19 (n=4)	5.99 ( 3.75 )	5.92 ( 3.08 )	-0.07 ( -10.69 10.55 )	0.985131	0.875	0.94 ( 0.1 9.2 )	0.934181
CD39-CD103+Ki67+CD8
All (n=16)	7.09 ( 8.48 )	7.35 ( 7.25 )	0.26 ( -5.42 5.93 )	0.923685	0.668549
D8 (n=3)	6.82 ( 9.13 )	7.11 ( 5.82 )	0.29 ( -12.97 13.55 )	0.93361	1
D12 (n=9)	5.43 ( 7.32 )	4.75 ( 3.22 )	-0.68 ( -7.29 5.93 )	0.818635	1
D19 (n=4)	11.05 ( 11.49 )	13.4 ( 11.99 )	2.35 ( -27.11 31.8 )	0.816175	0.625
CD39+CD103+Ki67+CD8
All (n=16)	45.82 ( 18.19 )	38.99 ( 16.89 )	-6.83 ( -14.87 1.21 )	0.0901385	0.0927987	0.84 ( 0.69 1.02 )	0.0686563
D8 (n=3)	54.8 ( 27.56 )	38.6 ( 15.88 )	-16.2 ( -49.24 16.84 )	0.16938	0.25	0.72 ( 0.43 1.2 )	0.111268
D12 (n=9)	38.6 ( 13.56 )	35.83 ( 18.75 )	-2.77 ( -16.12 10.59 )	0.645689	0.734375	0.89 ( 0.62 1.26 )	0.447266
D19 (n=4)	55.33 ( 17.32 )	46.38 ( 14.75 )	-8.95 ( -22.38 4.48 )	0.124006	0.125	0.83 ( 0.66 1.05 )	0.0884048
*paired t-test on original scale
^Wilcoxon signed-rank test
**paired t-test on log-transformed scale

## Sheet: OS
	Univariate Cox-proportional model with Firth's penalized likelihood for overall survival analysis
		HR	Lower 95% CI	Upper 95% CI	pvalue
	Response, Ref: No
	Yes	0.468824	0.00348476	4.84481	0.582868
	Age at Diagnosis, years	1.06256	0.931307	1.21065	0.361256
	Pack years	1.00384	0.934722	1.05517	0.892974
	p16 (HPV), Ref: negative
	positive	0.251924	0.00187339	2.59881	0.284353
	Stage 8th, Ref: I-II
	III-IV	1.12307	0.148415	12.3287	0.910419
	HNSCC (location), Ref: Oral
	Oropharynx	0.114092	0.000826304	1.40739	0.0941212
	Hypopharynx	0.983327	0.00711387	12.1722	0.991341
	Larynx glottic	2.94998	0.268413	22.3496	0.327057

## Sheet: PFS
	Univariate Cox-proportional model with Firth's penalized likelihood for progression-free survival analysis
		HR	Lower 95% CI	Upper 95% CI	pvalue
	Response, Ref: No
	Yes	0.468824	0.00348476	4.84481	0.582868
	Age at Diagnosis, years	1.06256	0.931307	1.21065	0.361256
	Pack years	1.00384	0.934722	1.05517	0.892974
	p16 (HPV), Ref: negative
	positive	0.251924	0.00187339	2.59881	0.284353
	Stage 8th, Ref: I-II
	III-IV	1.12307	0.148415	12.3287	0.910419
	HNSCC (location), Ref: Oral
	Oropharynx	0.114092	0.000826304	1.40739	0.0941212
	Hypopharynx	0.983327	0.00711387	12.1722	0.991341
	Larynx glottic	2.94998	0.268413	22.3496	0.327057
