# Supplementary material for: Neoadjuvant anti-OX40 (MEDI6469) therapy in patients with head and neck squamous cell carcinoma activates and expands antigen-specific tumor-infiltrating T cells
Source: Nat Commun. 2021 Feb 16;12:1047. doi: 10.1038/s41467-021-21383-1 (PMC7886909; doi:10.1038/s41467-021-21383-1)
Supplement: Supplementary file 8 — Source Data [file 41467_2021_21383_MOESM8_ESM.xlsx]

## Sheet: Fig.1b and Suppl Fig.1a
Lymphocytes
	D-1	D-12 (Surgery)	D-34	D-55							fold change	D-12	D34	D55
HNOX01	1.2 10^9/L	1.4 10^9/L	1.6 10^9/L	1.0 10^9/L		1.2	1.4	1.6	1			1.16667	1.33333	0.833333
HNOX03	2.3 10^9/L	0.6 10^9/L		0.3 10^9/L		2.3	0.6		0.3			0.26087		0.130435
HNOX04	3.2 10^9/L	1.3 10^9/L	1.3 10^9/L			3.2	1.3	1.3				0.40625	0.40625
HNOX05	1.4 10^9/L	0.8 10^9/L	1.2 10^9/L			1.4	0.8	1.2				0.571429	0.857143
HNOX06	1.5 10^9/L	0.7 10^9/L	1.2 10^9/L			1.5	0.7	1.2				0.466667	0.8
HNOX07	1.3 10^9/L	1.4 10^9/L	1.2 10^9/L			1.3	1.4	1.2				1.07692	0.923077
HNOX08	3.0 10^9/L	0.6 10^9/L	2.5 10^9/L	2.0 10^9/L		3	0.6	2.5	2			0.2	0.833333	0.666667
HNOX09	1.1 10^9/L	0.7 10^9/L	1.2 10^9/L	0.9 10^9/L		1.1	0.7	1.2	0.9			0.636364	1.09091	0.818182
HNOX10	0.7 10^9/L	0.4 10^9/L	0.6 10^9/L			0.7	0.4	0.6				0.571429	0.857143
HNOX11	1.6 10^9/L	1.3 10^9/L	1.4 10^9/L			1.6	1.3	1.4				0.8125	0.875
HNOX13	1.9 10^9/L	0.6 10^9/L	1.4 10^9/L	1.8 10^9/L		1.9	0.6	1.4	1.8			0.315789	0.736842	0.947368
HNOX14	2.2 10^9/L	0.8 10^9/L	1.5 10^9/L	1.2 10^9/L		2.2	0.8	1.5	1.2			0.363636	0.681818	0.545455
HNOX15	2.6 10^9/L		3.2 10^9/L	1.6 10^9/L		2.6	1.3	3.2	1.6			0.5	1.23077	0.615385
HNOX16	0.9 10^9/L	0.5 10^9/L	0.6 10^9/L			0.9	0.5	0.6				0.555556	0.666667
HNOX17	1.3 10^9/L	0.4 10^9/L	0.9 10^9/L	0.9 10^9/L		1.3	0.4	0.9	0.9			0.307692	0.692308	0.692308
HNOX18	4.7 10^9/L	2.7 10^9/L	3.8 10^9/L	4.6 10^9/L		4.7	2.7	3.8	4.6			0.574468	0.808511	0.978723
HNOX19	0.9 10^9/L	0.5 10^9/L	0.8 10^9/L	0.8 10^9/L		0.9	0.5	0.8	0.8			0.555556	0.888889	0.888889
Neutrophils
	D-1	D-12 (Surgery)	D-34	D-55							fold change	D-12	D34	D55
HNOX01	2.3 10^9/L	4.6 10^9/L	7.2 10^9/L	6.0 10^9/L		2.3	4.6	7.2	6			2	3.13043	2.6087
HNOX03	5.4 10^9/L	5.6 10^9/L		6.2 10^9/L		5.4	5.6		6.2			1.03704		1.14815
HNOX04	6.1 10^9/L	11.1 10^9/L	9.8 10^9/L			6.1	11.1	9.8				1.81967	1.60656
HNOX05	3.3 10^9/L	13.6 10^9/L	3.5 10^9/L			3.3	13.6	3.5				4.12121	1.06061
HNOX06	4.0 10^9/L	10.3 10^9/L	3.5 10^9/L			4	10.3	3.5				2.575	0.875
HNOX07	3.0 10^9/L	13.3 10^9/L	2.6 10^9/L			3	13.3	2.6				4.43333	0.866667
HNOX08	4.2 10^9/L	10.9 10^9/L	6.4 10^9/L	4.8 10^9/L		4.2	10.9	6.4	4.8			2.59524	1.52381	1.14286
HNOX09	4.0 10^9/L	7.4 10^9/L	5.0 10^9/L	4.3 10^9/L		4	7.4	5	4.3			1.85	1.25	1.075
HNOX10	6.1 10^9/L	13.3 10^9/L	6.0 10^9/L			6.1	13.3	6				2.18033	0.983607
HNOX11	5.5 10^9/L	7.0 10^9/L	3.8 10^9/L			5.5	7	3.8				1.27273	0.690909
HNOX13	5.4 10^9/L	8.6 10^9/L	3.9 10^9/L	3.8 10^9/L		5.4	8.6	3.9	3.8			1.59259	0.722222	0.703704
HNOX14	6.0 10^9/L	11.3 10^9/L	8.8 10^9/L	7.0 10^9/L		6	11.3	8.8	7			1.88333	1.46667	1.16667
HNOX15	3.7 10^9/L	8.9 10^9/L	5.8 10^9/L	4.1 10^9/L		3.7	8.9	5.8	4.1			2.40541	1.56757	1.10811
HNOX16	4.3 10^9/L	10.2 10^9/L	7.0 10^9/L			4.3	10.2	7				2.37209	1.62791
HNOX17	3.6 10^9/L	8.3 10^9/L	10.4 10^9/L	14.7 10^9/L		3.6	8.3	10.4	14.7			2.30556	2.88889	4.08333
HNOX18	3.9 10^9/L	2.7 10^9/L	6.7 10^9/L	5.3 10^9/L		3.9	2.7	6.7	5.3			0.692308	1.71795	1.35897
HNOX19	4.3 10^9/L	2.6 10^9/L	2.9 10^9/L	1.8 10^9/L		4.31	2.6	2.9	1.8			0.603248	0.672854	0.417633

## Sheet: Fig.1c, 2a Suppl Fig.1b CD4
CD4 + T conv cells
Raw data PBMC	baseline	D8/D12/D19	D34	D55		Fold change PBMC
HNOX04	83.4	75.9	81.6			0.910072	0.978417			D12	mean D12	0.989109	1.00895	0.972788
HNOX08	63.4	61.4	57.1	58.6		0.968454	0.900631	0.92429		D12	STDEV	0.149445	0.13526	0.0860734
HNOX11	63.6	74.4	82.1			1.16981	1.29088			D12
HNOX13	76.5	74.9	76.2	77.6		0.979085	0.996078	1.01438		D12
HNOX14	68.7	78.4	77.8	77		1.14119	1.13246	1.12082		D12
HNOX15	44	40.6	40.8	44.1		0.922727	0.927273	1.00227		D12
HNOX17	74.6	80.9	76.7	70.7		1.08445	1.02815	0.947721		D12
HNOX18	64.3	67.6	64	61.5		1.05132	0.995334	0.956454		D12
HNOX19	56.9	38.4	47.3	48		0.674868	0.831283	0.843585		D12
HNOX05	72.1	72.2	74.4	74		1.00139	1.0319	1.02635		D19	mean D19	0.997473	0.954289	0.994631
HNOX07	62.1	65	60.2			1.0467	0.969404			D19	STDEV
HNOX09	76.2	78.3	68.3	79.7		1.02756	0.896325	1.04593		D19
HNOX16	75.8	69.3	69.7	69.1		0.914248	0.919525	0.911609		D19
HNOX01	89.4	91	87.5	88.2		1.0179	0.978747	0.986577		D26
HNOX03	64.7	43.5		74.4		0.672334		1.14992		D8	mean D8	0.885192	1.06188	1.04535
HNOX06	67.4	70.4	69.4	64.4		1.04451	1.02967	0.95549		D8	STDEV
HNOX10	45.7	42.9	50	47.1		0.938731	1.09409	1.03063		D8
Raw data TIL				Fold change TIL
HNOX01						D26		0.748792		D12
HNOX03	70.7	86.9		1.22914		D8		0.782546		D12
HNOX04	82.8	62		0.748792		D12		0.954667		D12
HNOX05	56	57.5		1.02679		D19		1.35057		D12
HNOX06	66.7	76.2		1.14243		D8		1.06525		D12
HNOX07	51.1	45		0.880626		D19		1.14533		D12
HNOX08	69.9	54.7		0.782546		D12		1.18455		D12
HNOX09	54.1	57.2		1.0573		D19		0.784223		D12
HNOX10	62	65.5		1.05645		D8		1.0869		D12
HNOX11	75	71.6		0.954667		D12		1.02679		D19
HNOX13	61.9	83.6		1.35057		D12		0.880626		D19
HNOX14	75.1	80		1.06525		D12		1.0573		D19
HNOX15	75	85.9		1.14533		D12		1.52371		D19
HNOX16	46.4	70.7		1.52371		D19				D26
HNOX17	69.9	82.8		1.18455		D12		1.22914		D8
HNOX18	43.1	33.8		0.784223		D12		1.14243		D8
HNOX19	81.7	88.8		1.0869		D12		1.05645		D8
	pre	post
log transform
HNOX04	1.92117	1.88024	1.91169	#NUM!
HNOX08	1.80209	1.78817	1.75664	1.7679
HNOX11	1.80346	1.87157	1.91434	#NUM!
HNOX13	1.88366	1.87448	1.88195	1.88986
HNOX14	1.83696	1.89432	1.89098	1.88649
HNOX15	1.64345	1.60853	1.61066	1.64444
HNOX17	1.87274	1.90795	1.8848	1.84942
HNOX18	1.80821	1.82995	1.80618	1.78888
HNOX19	1.75511	1.58433	1.67486	1.68124
HNOX05	1.85794	1.85854	1.87157	1.86923
HNOX07	1.79309	1.81291	1.7796	#NUM!
HNOX09	1.88195	1.89376	1.83442	1.90146
HNOX16	1.87967	1.84073	1.84323	1.83948
HNOX01	1.95134	1.95904	1.94201	1.94547
HNOX03	1.8109	1.63849	#NUM!	1.87157
HNOX06	1.82866	1.84757	1.84136	1.80889
HNOX10	1.65992	1.63246	1.69897	1.67302

## Sheet: Fig.1c, 2a Suppl Fig.1b CD8
CD8+ T cells
Raw data PBMC	baseline	D8/D12/D19	D34	D55		Fold change PBMC
HNOX04	13.8	18.5	14.9			1.34058	1.07971	0		D12	mean D12	1.02769	0.999781	0.833267
HNOX08	29.5	30.2	34.9	33.1		1.02373	1.18305	1.12203		D12	STDEV	0.258904	0.170517	0.481491
HNOX11	19.2	16.4	12.7			0.854167	0.661458	0		D12
HNOX13	18.5	20.3	19.1	17.2		1.0973	1.03243	0.92973		D12
HNOX14	9.81	7.37	8.64	9.31		0.751274	0.880734	0.949032		D12
HNOX15	15.1	15.2	14.4	15.4		1.00662	0.953642	1.01987		D12
HNOX17	20.9	15.5	19.6	24.4		0.741627	0.937799	1.16746		D12
HNOX18	27.2	25.1	28.1	30		0.922794	1.03309	1.10294		D12
HNOX19	36	54.4	44.5	43.5		1.51111	1.23611	1.20833		D12
HNOX05	23.3	23.4	20.8	21.9		1.00429	0.892704	0.939914		D19	mean D19	1.01754	1.06102	0.796604
HNOX07	27.8	24	28			0.863309	1.00719	0		D19	STDEV	0.214717	0.161025	0.567614
HNOX09	16.3	14.3	17.4	14.7		0.877301	1.06748	0.90184		D19
HNOX16	20.6	27.3	26.3	27.7		1.32524	1.2767	1.34466		D19
HNOX01	8.94	7.36	9.72	9.25		0.823266	1.08725	1.03468		D26
HNOX03	29	46.3		20.9		1.59655	0	0.72069		D8	mean D8	1.21855	0.617503	0.912813
HNOX06	26.5	24.4	25.1	28.9		0.920755	0.94717	1.09057		D8	STDEV	0.344963	0.535182	0.185356
HNOX10	41.2	46.9	37.3	38.2		1.13835	0.90534	0.927184		D8
Raw data TIL				Fold change TIL
HNOX01						D26		2.34146		D12
HNOX03	22.7	7.08		0.311894		D8		1.56098		D12
HNOX04	12.3	28.8		2.34146		D12		1.11282		D12
HNOX05	37.9	35.6		0.939314		D19		0.351724		D12
HNOX06	24.9	15.6		0.626506		D8		0.843575		D12
HNOX07	37.7	44.8		1.18833		D19		0.902041		D12
HNOX08	24.6	38.4		1.56098		D12		0.623318		D12
HNOX09	35.5	31.1		0.876056		D19		1.20039		D12
HNOX10	30.5	29.5		0.967213		D8		0.56875		D12
HNOX11	19.5	21.7		1.11282		D12		0.939314		D19
HNOX13	29	10.2		0.351724		D12		1.18833		D19
HNOX14	17.9	15.1		0.843575		D12		0.876056		D19
HNOX15	9.8	8.84		0.902041		D12		0.547826		D19
HNOX16	46	25.2		0.547826		D19				D26
HNOX17	22.3	13.9		0.623318		D12		0.311894		D8
HNOX18	50.9	61.1		1.20039		D12		0.626506		D8
HNOX19	12.8	7.28		0.56875		D12		0.967213		D8
	pre	post
log transform
HNOX04	1.13988	1.26717	1.17319	#NUM!
HNOX08	1.46982	1.48001	1.54283	1.51983
HNOX11	1.2833	1.21484	1.1038	#NUM!
HNOX13	1.26717	1.3075	1.28103	1.23553
HNOX14	0.991669	0.867467	0.936514	0.96895
HNOX15	1.17898	1.18184	1.15836	1.18752
HNOX17	1.32015	1.19033	1.29226	1.38739
HNOX18	1.43457	1.39967	1.44871	1.47712
HNOX19	1.5563	1.7356	1.64836	1.63849
HNOX05	1.36736	1.36922	1.31806	1.34044
HNOX07	1.44404	1.38021	1.44716	#NUM!
HNOX09	1.21219	1.15534	1.24055	1.16732
HNOX16	1.31387	1.43616	1.41996	1.44248
HNOX01	0.951338	0.866878	0.987666	0.966142
HNOX03	1.4624	1.66558	#NUM!	1.32015
HNOX06	1.42325	1.38739	1.39967	1.4609
HNOX10	1.6149	1.67117	1.57171	1.58206

## Sheet: Fig.1c, 2a Suppl Fig.1b Treg 
CD4+ Treg cells
Raw data PBMC	baseline	D8/D12/D19	D34	D55		Fold change PBMC
HNOX04	11	12.68	11.1			1.15273	1.00909	0		D12	mean D12	1.22688	0.986331	0.677231
HNOX08	5.57	4.56	5.64	4.44		0.818671	1.01257	0.797127		D12	STDEV	0.348659	0.235299	0.455463
HNOX11	4.86	5.37	4.88			1.10494	1.00412	0		D12
HNOX13	6.17	5.48	5.37	4.33		0.888169	0.87034	0.701783		D12
HNOX14	5.6	9.26	4.07	3.31		1.65357	0.726786	0.591071		D12
HNOX15	4.89	5.19	3.1	3.42		1.06135	0.633947	0.699387		D12
HNOX17	4.99	6.98	5.88	7		1.3988	1.17836	1.40281		D12
HNOX18	3.7	6.92	5.3	4.06		1.87027	1.43243	1.0973		D12
HNOX19	10.7	11.7	10.8	8.62		1.09346	1.00935	0.805607		D12
HNOX05	2.92	4.2	3.2	3.1		1.43836	1.09589	1.06164		D19	mean D19	1.42105	1.17338	0.784846
HNOX07	5.61	8.66	8.09			1.54367	1.44207	0		D19	STDEV	0.187804	0.231197	0.550178
HNOX09	4.26	4.9	3.83	3.54		1.15023	0.899061	0.830986		D19
HNOX16	6.16	9.56	7.74	7.68		1.55195	1.25649	1.24675		D19
HNOX01	3.97	5.27	4.26	3.83		1.32746	1.07305	0.964736		D26
HNOX03	6.5	4.88		5.16		0.750769	0	0.793846		D8	mean D8	0.866262	0.789595	1.10563
HNOX06	8.05	6.97	7.99	9.71		0.865839	0.992547	1.20621		D8	STDEV	0.115705	0.710211	0.275619
HNOX10	10.1	9.92	13.9	13.3		0.982178	1.37624	1.31683		D8
Raw data TIL				Fold change TIL
HNOX01						D26		1.55484		D12
HNOX03	47	12.4		0.26383		D8		1.65611		D12
HNOX04	31	48.2		1.55484		D12		1.2439		D12
HNOX05	35.9	29.8		0.830084		D19		0.993939		D12
HNOX06	49.7	41.8		0.841046		D8		0.902655		D12
HNOX07	26.8	45.8		1.70896		D19		0.990654		D12
HNOX08	22.1	36.6		1.65611		D12		0.765306		D12
HNOX09	48.9	36.9		0.754601		D19		1.24148		D12
HNOX10	30.3	31.3		1.033		D8		0.744318		D12
HNOX11	16.4	20.4		1.2439		D12		0.830084		D19
HNOX13	49.5	49.2		0.993939		D12		1.70896		D19
HNOX14	33.9	30.6		0.902655		D12		0.754601		D19
HNOX15	10.7	10.6		0.990654		D12		0.391076		D19
HNOX16	38.1	14.9		0.391076		D19				D26
HNOX17	29.4	22.5		0.765306		D12		0.26383		D8
HNOX18	35.2	43.7		1.24148		D12		0.841046		D8
HNOX19	52.8	39.3		0.744318		D12		1.033		D8
	pre	post
log transform
HNOX04	1.04139	1.10312	1.04532	#NUM!
HNOX08	0.745855	0.658965	0.751279	0.647383
HNOX11	0.686636	0.729974	0.68842	#NUM!
HNOX13	0.790285	0.738781	0.729974	0.636488
HNOX14	0.748188	0.966611	0.609594	0.519828
HNOX15	0.689309	0.715167	0.491362	0.534026
HNOX17	0.698101	0.843855	0.769377	0.845098
HNOX18	0.568202	0.840106	0.724276	0.608526
HNOX19	1.02938	1.06819	1.03342	0.935507
HNOX05	0.465383	0.623249	0.50515	0.491362
HNOX07	0.748963	0.937518	0.907949	#NUM!
HNOX09	0.62941	0.690196	0.583199	0.549003
HNOX16	0.789581	0.980458	0.888741	0.885361
HNOX01	0.598791	0.721811	0.62941	0.583199
HNOX03	0.812913	0.68842	#NUM!	0.71265
HNOX06	0.905796	0.843233	0.902547	0.987219
HNOX10	1.00432	0.996512	1.14301	1.12385

## Sheet: Fig.1d Suppl Fig.1f Ki67+Tconv
Ki67+ T conv CD4+ cells
Raw data PBMC	baseline	D8/D12/D19	D34	D55		Fold change	D8/D12/D19	D34	D55				D8/D12/D19	D34	D55
HNOX04	2.06	23	4.31			HNOX04	11.165	2.09223	0		D12	mean D12	6.80873	2.14921	1.33903
HNOX08	2.7	8.51	6.48	6.16		HNOX08	3.15185	2.4	2.28148		D12	STDEV	4.23892	1.51922	1.50788
HNOX11	2.99	7.53	4.87			HNOX11	2.51839	1.62876	0		D12
HNOX13	2.09	3.71	3.92	2.33		HNOX13	1.77512	1.8756	1.11483		D12
HNOX14	2.54	8.33	1.43	1.75		HNOX14	3.27953	0.562992	0.688976		D12
HNOX15	1.56	11	0.724	0.866		HNOX15	7.05128	0.464103	0.555128		D12
HNOX17	1.91	24.9	3.33	3.44		HNOX17	13.0366	1.74346	1.80105		D12
HNOX18	0.539	5.03	1.61	0.426		HNOX18	9.3321	2.98701	0.790353		D12
HNOX19	0.637	6.35	3.56	3.07		HNOX19	9.9686	5.5887	4.81947		D12
HNOX05	2.37	8.85	2.78	3.48		HNOX05	3.73418	1.173	1.46835		D19	mean D19	3.03678	1.0951	0.918604
HNOX07	4.8	12.4	6.37			HNOX07	2.58333	1.32708	0		D19	STDEV	0.722453	0.189732	0.712106
HNOX09	2.25	8.02	2.1	1.6		HNOX09	3.56444	0.933333	0.711111		D19
HNOX16	3.96	8.97	3.75	5.92		HNOX16	2.26515	0.94697	1.49495		D19
HNOX01	2.03	5.67	2.16	3.57		HNOX01	2.7931	1.06404	1.75862		D26
HNOX03	4.08	8.98		9.7		HNOX03	2.20098	0	2.37745		D8	mean D8	1.4832	1.07066	2.18217
HNOX06	2.23	2.49	3.16	5.62		HNOX06	1.11659	1.41704	2.52018		D8	STDEV	0.621665	0.946277	0.467326
HNOX10	3.56	4.03	6.39	5.87		HNOX10	1.13202	1.79494	1.64888		D8
log transform
HNOX04	0.313867	1.36173	0.634477	#NUM!
HNOX08	0.431364	0.92993	0.811575	0.789581
HNOX11	0.475671	0.876795	0.687529	#NUM!
HNOX13	0.320146	0.569374	0.593286	0.367356
HNOX14	0.404834	0.920645	0.155336	0.243038
HNOX15	0.193125	1.04139	-0.140261	-0.0624821
HNOX17	0.281033	1.3962	0.522444	0.536558
HNOX18	-0.268411	0.701568	0.206826	-0.37059
HNOX19	-0.195861	0.802774	0.55145	0.487138
HNOX05	0.374748	0.946943	0.444045	0.541579
HNOX07	0.681241	1.09342	0.804139	#NUM!
HNOX09	0.352183	0.904174	0.322219	0.20412
HNOX16	0.597695	0.952792	0.574031	0.772322
HNOX01	0.307496	0.753583	0.334454	0.552668
HNOX03	0.61066	0.953276	#NUM!	0.986772
HNOX06	0.348305	0.396199	0.499687	0.749736
HNOX10	0.55145	0.605305	0.805501	0.768638

## Sheet: Fig.1d Suppl Fig.1f Ki67 TCMCD8
Ki67 TEM RA- CD8
Raw data PBMC	baseline	D8/D12/D19	D34	D55		Fold change PBMC
HNOX04	2.25	13.9	7.86			6.17778	3.49333	0		D12	mean D12	3.97971	2.20705	0.998304
HNOX08	4.4	11	10.2	7.1		2.5	2.31818	1.61364		D12	STDEV	2.24013	0.934719	0.741743
HNOX11	5.87	4.62	6.97			0.787053	1.18739	0		D12
HNOX13	3.62	30.4	6.03	7.77		8.39779	1.66575	2.14641		D12
HNOX14	2.64	8.87	9.83	3.66		3.35985	3.72348	1.38636		D12
HNOX15	2.87	12.2	5.02	1.64		4.25087	1.74913	0.571429		D12
HNOX17	2.94	13.1	5.25	2.9		4.45578	1.78571	0.986395		D12
HNOX18	1.24	4.32	3.4	0.904		3.48387	2.74194	0.729032		D12
HNOX19	1.36	3.27	1.63	2.11		2.40441	1.19853	1.55147		D12
HNOX05	3.04	17	4.35	6.37		5.59211	1.43092	2.09539		D19	mean D19	4.70513	1.81482	1.59017
HNOX07	2.68	9.87	6.94			3.68284	2.58955	0		D19	STDEV	2.68671	0.741042	1.70624
HNOX09	2.26	17.9	5.11	8.52		7.92035	2.26106	3.76991		D19
HNOX16	5.39	8.76	5.27	2.67		1.62523	0.977737	0.495362		D19
HNOX01	4.78	10.7	8.67	5.62		2.23849	1.81381	1.17573		D26
HNOX03	4.12	4.59		9.07		1.11408	0	2.20146		D8	mean D8	1.09393	1.67625	2.38154
HNOX06	1.66	1.4	2.19	5.11		0.843373	1.31928	3.07831		D8	STDEV	0.241108	1.88032	0.626449
HNOX10	1.48	1.96	5.49	2.76		1.32432	3.70946	1.86486		D8
log transform
HNOX04	0.352183	1.14301	0.895423	#NUM!
HNOX08	0.643453	1.04139	1.0086	0.851258
HNOX11	0.768638	0.664642	0.843233	#NUM!
HNOX13	0.558709	1.48287	0.780317	0.890421
HNOX14	0.421604	0.947924	0.992554	0.563481
HNOX15	0.457882	1.08636	0.700704	0.214844
HNOX17	0.468347	1.11727	0.720159	0.462398
HNOX18	0.0934217	0.635484	0.531479	-0.0438316
HNOX19	0.133539	0.514548	0.212188	0.324282
HNOX05	0.482874	1.23045	0.638489	0.804139
HNOX07	0.428135	0.994317	0.841359	#NUM!
HNOX09	0.354108	1.25285	0.708421	0.93044
HNOX16	0.731589	0.942504	0.721811	0.426511
HNOX01	0.679428	1.02938	0.938019	0.749736
HNOX03	0.614897	0.661813	#NUM!	0.957607
HNOX06	0.220108	0.146128	0.340444	0.708421
HNOX10	0.170262	0.292256	0.739572	0.440909

## Sheet: Fig.1d Suppl Fig.1f Ki67 TEMCD8
Ki67 TEM RA+ CD8
Raw data PBMC	baseline	D8/D12/D19	D34	D55		Fold change PBMC
HNOX04	2.04	8.42	2.93			4.12745	1.43627	0		D12	mean D12	5.71346	2.33999	0.778111
HNOX08	5.2	11.2	8.07	4.64		2.15385	1.55192	0.892308		D12	STDEV	4.79061	2.49408	0.864575
HNOX11	1.25	3.49	9.85			2.792	7.88	0		D12
HNOX13	2.63	13.4	2.04	2.71		5.09506	0.775665	1.03042		D12
HNOX14	0.882	8.4	2.43	1.04		9.52381	2.7551	1.17914		D12
HNOX15	2.8	15.6	0.625	1.08		5.57143	0.223214	0.385714		D12
HNOX17	1.91	5.84	1.33	0.597		3.05759	0.696335	0.312565		D12
HNOX18	0.875	14.8	4.18	0.365		16.9143	4.77714	0.417143		D12
HNOX19	0.7	1.53	0.675	1.95		2.18571	0.964286	2.78571		D12
HNOX05	5.15	44.8	3.99	10.6		8.69903	0.774757	2.05825		D19	mean D19	5.99478	1.20062	1.72157
HNOX07	1.43	4.67	3.82			3.26573	2.67133	0		D19	STDEV	2.48901	1.06028	1.822
HNOX09	3.41	25.2	0.638	14.1		7.39003	0.187097	4.1349		D19
HNOX16	1.89	8.74	2.21	1.31		4.62434	1.16931	0.693122		D19
HNOX01	1.87	3.86	2.92	2.65		2.06417	1.5615	1.41711		D26
HNOX03	2.2	3.37		10.3		1.53182	0	4.68182		D8	mean D8	1.22732	0.968658	2.44779
HNOX06	3.5	2.98	2.83	6.27		0.851429	0.808571	1.79143		D8	STDEV	0.345766	1.05783	1.98881
HNOX10	1.54	2	3.23	1.34		1.2987	2.0974	0.87013		D8
log transform
HNOX04	0.30963	0.925312	0.466868	#NUM!
HNOX08	0.716003	1.04922	0.906874	0.666518
HNOX11	0.09691	0.542825	0.993436	#NUM!
HNOX13	0.419956	1.1271	0.30963	0.432969
HNOX14	-0.0545314	0.924279	0.385606	0.0170333
HNOX15	0.447158	1.19312	-0.20412	0.0334238
HNOX17	0.281033	0.766413	0.123852	-0.224026
HNOX18	-0.0579919	1.17026	0.621176	-0.437707
HNOX19	-0.154902	0.184691	-0.170696	0.290035
HNOX05	0.711807	1.65128	0.600973	1.02531
HNOX07	0.155336	0.669317	0.582063	#NUM!
HNOX09	0.532754	1.4014	-0.195179	1.14922
HNOX16	0.276462	0.941511	0.344392	0.117271
HNOX01	0.271842	0.586587	0.465383	0.423246
HNOX03	0.342423	0.52763	#NUM!	1.01284
HNOX06	0.544068	0.474216	0.451786	0.797268
HNOX10	0.187521	0.30103	0.509203	0.127105

## Sheet: Fig.1d Suppl Fig.1f Ki67 Treg
Ki67 Treg
Raw data PBMC	baseline	D8/D12/D19	D34	D55		Fold change PBMC
HNOX04	9.07	35.2	9.36			3.88093	1.03197	0		D12	mean D12	2.60554	1.23013	1.09436
HNOX08	2.7	8.51	6.48	6.16		3.15185	2.4	2.28148		D12	STDEV	1.14337	0.886632	1.25541
HNOX11	28.8	18.4	10.5			0.638889	0.364583	0		D12
HNOX13	16	16.3	18.5	12.3		1.01875	1.15625	0.76875		D12
HNOX14	11.9	30.4	6.49	9.54		2.55462	0.545378	0.801681		D12
HNOX15	13	30.5	6.85	8.89		2.34615	0.526923	0.683846		D12
HNOX17	11.9	35.3	13.6	13.4		2.96639	1.14286	1.12605		D12
HNOX18	7.57	30	6.99	2.26		3.96301	0.923382	0.298547		D12
HNOX19	3.96	11.6	11.8	15.4		2.92929	2.9798	3.88889		D12
HNOX05	19.1	20.8	14.9	16.8		1.08901	0.780105	0.879581		D19	mean D19	1.39265	0.967359	0.799314
HNOX07	17	37.8	19.5			2.22353	1.14706	0		D19	STDEV	0.705485	0.401458	0.78459
HNOX09	18	10.7	9.27	8.5		0.594444	0.515	0.472222		D19
HNOX16	11	18.3	15.7	20.3		1.66364	1.42727	1.84545		D19
HNOX01	10.3	31.5	13.6	24.4		3.05825	1.32039	2.36893		D26
HNOX03	19.9	26.7		39.8		1.34171	0	2		D8	mean D8	1.25343	0.767498	1.70555
HNOX06	12.2	14.8	13.3	23.4		1.21311	1.09016	1.91803		D8		0.076543	0.667473	0.440918
HNOX10	14.6	17.6	17.7	17.5		1.20548	1.21233	1.19863		D8
log transform
HNOX04	0.957607	1.54654	0.971276	#NUM!
HNOX08	0.431364	0.92993	0.811575	0.789581
HNOX11	1.45939	1.26482	1.02119	#NUM!
HNOX13	1.20412	1.21219	1.26717	1.08991
HNOX14	1.07555	1.48287	0.812245	0.979548
HNOX15	1.11394	1.4843	0.835691	0.948902
HNOX17	1.07555	1.54777	1.13354	1.1271
HNOX18	0.879096	1.47712	0.844477	0.354108
HNOX19	0.597695	1.06446	1.07188	1.18752
HNOX05	1.28103	1.31806	1.17319	1.22531
HNOX07	1.23045	1.57749	1.29003	#NUM!
HNOX09	1.25527	1.02938	0.96708	0.929419
HNOX16	1.04139	1.26245	1.1959	1.3075
HNOX01	1.01284	1.49831	1.13354	1.38739
HNOX03	1.29885	1.42651	#NUM!	1.59988
HNOX06	1.08636	1.17026	1.12385	1.36922
HNOX10	1.16435	1.24551	1.24797	1.24304

## Sheet: Fig.1e Suppl Fig. 1g CD8 TEMRA-
CD8+ TEMRA-
Raw data PBMC	baseline	D8/D12/D19	D34	D55		Fold change PBMC
HNOX01	54.7	67.4	59.4	70.1		1.23218	1.08592	1.28154		D26
HNOX03	27.4	37		22.7		1.35036	0	0.828467		D8
HNOX04	30.3	25.3	32			0.834983	1.05611	0		D12
HNOX05	30.1	15.8	24.5	22.6		0.524917	0.813953	0.750831		D19
HNOX06	14.1	13.7	18	11.3		0.971631	1.2766	0.801418		D8
HNOX07	47.7	31.4	42.7			0.658281	0.895178	0		D19
HNOX08	25.4	13.9	21.4	21.8		0.547244	0.84252	0.858268		D12
HNOX09	38.1	35.3	47.4	25.4		0.926509	1.24409	0.666667		D19
HNOX10	71.5	71.1	56.6	64.5		0.994406	0.791608	0.902098		D8
HNOX11	22.2	28.2	35.4			1.27027	1.59459	0		D12
HNOX13	51.4	53.4	52.3	51.3		1.03891	1.01751	0.998054		D12
HNOX14	60.5	68.5	63.3	64.8		1.13223	1.04628	1.07107		D12
HNOX15	46.2	36.9	51.7	42.4		0.798701	1.11905	0.917749		D12
HNOX16	26.2	39.9	44.8	54.9		1.5229	1.70992	2.09542		D19
HNOX17	40	34.6	42.1	45.3		0.865	1.0525	1.1325		D12
HNOX18	66	60.7	66	67.2		0.919697	1	1.01818		D12
HNOX19	81.6	78.5	75.1	74.5		0.96201	0.920343	0.91299		D12
log transform
HNOX04	1.73799	1.82866	1.77379	1.84572
HNOX08	1.43775	1.5682	#NUM!	1.35603
HNOX11	1.48144	1.40312	1.50515	#NUM!
HNOX13	1.47857	1.19866	1.38917	1.35411
HNOX14	1.14922	1.13672	1.25527	1.05308
HNOX15	1.67852	1.49693	1.63043	#NUM!
HNOX17	1.40483	1.14301	1.33041	1.33846
HNOX18	1.58092	1.54777	1.67578	1.40483
HNOX19	1.85431	1.85187	1.75282	1.80956
HNOX05	1.34635	1.45025	1.549	#NUM!
HNOX07	1.71096	1.72754	1.7185	1.71012
HNOX09	1.78176	1.83569	1.8014	1.81158
HNOX16	1.66464	1.56703	1.71349	1.62737
HNOX01	1.4183	1.60097	1.65128	1.73957
HNOX03	1.60206	1.53908	1.62428	1.6561
HNOX06	1.81954	1.78319	1.81954	1.82737
HNOX10	1.91169	1.89487	1.87564	1.87216

## Sheet: Fig.1e Suppl Fig. 1g CD8 TEMRA+
CD8 TEMRA+
Raw data PBMC	baseline	D8/D12/D19	D34	D55		Fold change PBMC
HNOX01	3.41	5.26	3.22	4.67		1.54252	0.944282	1.3695		D26
HNOX03	44.5	50.6		40.7		1.13708	0	0.914607		D8
HNOX04	6.96	21.6	14.5			3.10345	2.08333	0		D12
HNOX05	29.4	31.4	24.5	24.8		1.06803	0.833333	0.843537		D19
HNOX06	54.5	54.3	48.2	55.9		0.99633	0.884404	1.02569		D8
HNOX07	21.1	30.9	22.4			1.46445	1.06161	0		D19
HNOX08	53.3	69.5	61.1	61.3		1.30394	1.14634	1.15009		D12
HNOX09	5.97	4.23	9.44	5.9		0.708543	1.58124	0.988275		D19
HNOX10	18.2	20.8	30.1	25.5		1.14286	1.65385	1.4011		D8
HNOX11	66.4	53.8	39.2			0.810241	0.590361	0		D12
HNOX13	17.4	19	21	17.8		1.09195	1.2069	1.02299		D12
HNOX14	11.8	10.5	7.32	6.41		0.889831	0.620339	0.54322		D12
HNOX15	25	26.7	25.8	24.4		1.068	1.032	0.976		D12
HNOX16	4.16	14.8	16.4	12.8		3.55769	3.94231	3.07692		D19
HNOX17	28.1	30.5	29	28.2		1.08541	1.03203	1.00356		D12
HNOX18	9.07	8.75	11.2	11.1		0.964719	1.23484	1.22381		D12
HNOX19	11.3	16.6	16.9	17		1.46903	1.49558	1.50442		D12
log transform
HNOX04	0.532754	0.720986	0.507856	0.669317
HNOX08	1.64836	1.70415	#NUM!	1.60959
HNOX11	0.842609	1.33445	1.16137	#NUM!
HNOX13	1.46835	1.49693	1.38917	1.39445
HNOX14	1.7364	1.7348	1.68305	1.74741
HNOX15	1.32428	1.48996	1.35025	#NUM!
HNOX17	1.72673	1.84198	1.78604	1.78746
HNOX18	0.775974	0.62634	0.974972	0.770852
HNOX19	1.26007	1.31806	1.47857	1.40654
HNOX05	1.82217	1.73078	1.59329	#NUM!
HNOX07	1.24055	1.27875	1.32222	1.25042
HNOX09	1.07188	1.02119	0.864511	0.806858
HNOX16	1.39794	1.42651	1.41162	1.38739
HNOX01	0.619093	1.17026	1.21484	1.10721
HNOX03	1.44871	1.4843	1.4624	1.45025
HNOX06	0.957607	0.942008	1.04922	1.04532
HNOX10	1.05308	1.22011	1.22789	1.23045

[truncated: 13 more sheets: Fig.1f Suppl Fig.1h B cells, Fig.1f Suppl Fig.1 Plasma cells, Fig.1f Suppl Fig.1h CD19+ Ki67+, Fig.1g ICOS+Tconv, Fig.1g ICOS+Treg, Fig. 2d 39 and 103 in TIL, Fig. 2e Ki67 in CD8 Til subsets, Figure 3b,f,g, Figure 4, Figure 6a,b,d-g, Figure 6c, Supplementary Figure 1d,e, Supplementary Figure 5]
